# Supplementary material for: A Novel Intensity-Based Approach to Increasing Prefrontal Cerebral Oxygenation by Walking Exercise
Source: J Pers Med. 2022 Mar 22;12(4):510. doi: 10.3390/jpm12040510 (PMC9027192; doi:10.3390/jpm12040510)
Supplement: Supplementary file 1 [file jpm-12-00510-s001.zip]

Archive with 1 entries (1 files):
- jpm-1612815-supplementary.pdf
